# Supplementary material for: Microbiological Changes during Long-Storage of Beef Meat under Different Temperature and Vacuum-Packaging Conditions
Source: Foods. 2023 Feb 6;12(4):694. doi: 10.3390/foods12040694 (PMC9955083; doi:10.3390/foods12040694)
Supplement: Supplementary file 1 [file foods-12-00694-s001.zip]

Archive with 5 entries (4 files):
- supplemenary data/
- supplemenary data/Table S1.pdf
- supplemenary data/Table S2.pdf
- supplemenary data/Table S3.pdf
- supplemenary data/Table S4.pdf
